# Supplementary material for: Diversity and dynamics of bacteria at the Chrysomya megacephala pupal stage revealed by third-generation sequencing
Source: Sci Rep. 2022 Feb 7;12:2006. doi: 10.1038/s41598-022-06311-7 (PMC8821589; doi:10.1038/s41598-022-06311-7)
Supplement: Supplementary file 1 — Supplementary Table S1. [file 41598_2022_6311_MOESM1_ESM.xls]

## Sheet: Sheet1
Title	Diversity and dynamics of bacteria at the Chrysomya megacephala pupal stage revealed by third-generation sequencing
Authors	Wang Xu
Authors	Yu Wang
Authors	Yinghui Wang
Authors	Yanan Zhang
Authors	Jiangfeng Wang
TableS1: List of Level 3 KEGG pathways predicted at the Chrysomya megacephala pupal stage
Pathway
2-Oxocarboxylic acid metabolism
ABC transporters
AMPK signaling pathway
Acarbose and validamycin biosynthesis
Adipocytokine signaling pathway
African trypanosomiasis
Alanine, aspartate and glutamate metabolism
Alcoholism
Alzheimer disease
Amino sugar and nucleotide sugar metabolism
Aminoacyl-tRNA biosynthesis
Aminobenzoate degradation
Amoebiasis
Amphetamine addiction
Amyotrophic lateral sclerosis (ALS)
Antigen processing and presentation
Apoptosis
Apoptosis - fly
Apoptosis - multiple species
Arachidonic acid metabolism
Arginine and proline metabolism
Arginine biosynthesis
Ascorbate and aldarate metabolism
Atrazine degradation
Bacterial chemotaxis
Bacterial invasion of epithelial cells
Bacterial secretion system
Basal transcription factors
Base excision repair
Benzoate degradation
Biofilm formation - Vibrio cholerae
Biosynthesis of amino acids
Biosynthesis of ansamycins
Biosynthesis of antibiotics
Biosynthesis of secondary metabolites
Biosynthesis of siderophore group nonribosomal peptides
Biosynthesis of type II polyketide products
Biosynthesis of unsaturated fatty acids
Biosynthesis of vancomycin group antibiotics
Biotin metabolism
Bladder cancer
Butanoate metabolism
C5-Branched dibasic acid metabolism
Caprolactam degradation
Carbapenem biosynthesis
Carbohydrate digestion and absorption
Carbon fixation in photosynthetic organisms
Carbon fixation pathways in prokaryotes
Carbon metabolism
Cardiac muscle contraction
Carotenoid biosynthesis
Cationic antimicrobial peptide (CAMP) resistance
Cell cycle - Caulobacter
Central carbon metabolism in cancer
Chagas disease (American trypanosomiasis)
Chemical carcinogenesis
Chloroalkane and chloroalkene degradation
Chlorocyclohexane and chlorobenzene degradation
Choline metabolism in cancer
Citrate cycle (TCA cycle)
Cocaine addiction
Colorectal cancer
Cyanoamino acid metabolism
Cysteine and methionine metabolism
Cytokine-cytokine receptor interaction
D-Alanine metabolism
D-Arginine and D-ornithine metabolism
D-Glutamine and D-glutamate metabolism
DNA replication
Degradation of aromatic compounds
Dioxin degradation
Dopaminergic synapse
Drug metabolism - cytochrome P450
Drug metabolism - other enzymes
Epithelial cell signaling in Helicobacter pylori infection
Estrogen signaling pathway
Ether lipid metabolism
Ethylbenzene degradation
Fatty acid biosynthesis
Fatty acid degradation
Fatty acid metabolism
Flagellar assembly
Flavonoid biosynthesis
Fluorobenzoate degradation
Folate biosynthesis
FoxO signaling pathway
Fructose and mannose metabolism
GABAergic synapse
Galactose metabolism
Geraniol degradation
Glucagon signaling pathway
Glutamatergic synapse
Glutathione metabolism
Glycerolipid metabolism
Glycerophospholipid metabolism
Glycine, serine and threonine metabolism
Glycolysis / Gluconeogenesis
Glycosaminoglycan degradation
Glycosphingolipid biosynthesis - ganglio series
Glycosphingolipid biosynthesis - globo and isoglobo series
Glyoxylate and dicarboxylate metabolism
HIF-1 signaling pathway
Hepatitis B
Herpes simplex virus 1 infection
Histidine metabolism
Homologous recombination
Huntington disease
Influenza A
Inositol phosphate metabolism
Insulin resistance
Insulin signaling pathway
Isoquinoline alkaloid biosynthesis
Legionellosis
Limonene and pinene degradation
Linoleic acid metabolism
Lipoic acid metabolism
Lipopolysaccharide biosynthesis
Longevity regulating pathway
Longevity regulating pathway - multiple species
Longevity regulating pathway - worm
Lysine biosynthesis
Lysine degradation
Lysosome
MAPK signaling pathway - fly
MAPK signaling pathway - yeast
Meiosis - yeast
Melanogenesis
Metabolic pathways
Metabolism of xenobiotics by cytochrome P450
Methane metabolism
MicroRNAs in cancer
Microbial metabolism in diverse environments
Mineral absorption
Mismatch repair
Monobactam biosynthesis
N-Glycan biosynthesis
NF-kappa B signaling pathway
NOD-like receptor signaling pathway
Naphthalene degradation
Neomycin, kanamycin and gentamicin biosynthesis
Nicotinate and nicotinamide metabolism
Nitrogen metabolism
Nitrotoluene degradation
Non-alcoholic fatty liver disease (NAFLD)
Non-homologous end-joining
Nonribosomal peptide structures
Novobiocin biosynthesis
Nucleotide excision repair
One carbon pool by folate
Other glycan degradation
Oxidative phosphorylation
PI3K-Akt signaling pathway
PPAR signaling pathway
Pantothenate and CoA biosynthesis
Parkinson disease
Pathways in cancer
Penicillin and cephalosporin biosynthesis
Pentose and glucuronate interconversions
Pentose phosphate pathway
Peptidoglycan biosynthesis
Peroxisome
Pertussis
Phenylalanine metabolism
Phenylalanine, tyrosine and tryptophan biosynthesis
Phenylpropanoid biosynthesis
Phosphatidylinositol signaling system
Phospholipase D signaling pathway
Phosphonate and phosphinate metabolism
Phosphotransferase system (PTS)
Photosynthesis
Photosynthesis - antenna proteins
Plant hormone signal transduction
Plant-pathogen interaction
Platinum drug resistance
Polycyclic aromatic hydrocarbon degradation
Polyketide sugar unit biosynthesis
Porphyrin and chlorophyll metabolism
Primary bile acid biosynthesis
Primary immunodeficiency
Prion diseases
Progesterone-mediated oocyte maturation
Prolactin signaling pathway
Propanoate metabolism
Prostate cancer
Proteasome
Protein digestion and absorption
Protein export
Protein processing in endoplasmic reticulum
Proteoglycans in cancer
Proximal tubule bicarbonate reclamation
Purine metabolism
Pyrimidine metabolism
Pyruvate metabolism
Quorum sensing
RIG-I-like receptor signaling pathway
RNA degradation
RNA polymerase
RNA transport
Renal cell carcinoma
Renin-angiotensin system
Retinol metabolism
Riboflavin metabolism
Ribosome
Ribosome biogenesis in eukaryotes
Salivary secretion
Salmonella infection
Secondary bile acid biosynthesis
Selenocompound metabolism
Serotonergic synapse
Sesquiterpenoid and triterpenoid biosynthesis
Shigellosis
Small cell lung cancer
Sphingolipid metabolism
Sphingolipid signaling pathway
Staphylococcus aureus infection
Starch and sucrose metabolism
Staurosporine biosynthesis
Steroid biosynthesis
Steroid hormone biosynthesis
Stilbenoid, diarylheptanoid and gingerol biosynthesis
Streptomycin biosynthesis
Styrene degradation
Sulfur metabolism
Sulfur relay system
Synthesis and degradation of ketone bodies
Systemic lupus erythematosus
Taurine and hypotaurine metabolism
Terpenoid backbone biosynthesis
Tetracycline biosynthesis
Thiamine metabolism
Thyroid hormone synthesis
Toll and Imd signaling pathway
Toluene degradation
Toxoplasmosis
Tropane, piperidine and pyridine alkaloid biosynthesis
Tryptophan metabolism
Tuberculosis
Two-component system
Type I diabetes mellitus
Type II diabetes mellitus
Tyrosine metabolism
Ubiquinone and other terpenoid-quinone biosynthesis
Ubiquitin mediated proteolysis
Valine, leucine and isoleucine biosynthesis
Valine, leucine and isoleucine degradation
Vancomycin resistance
Vibrio cholerae infection
Viral carcinogenesis
Viral myocarditis
Vitamin B6 metabolism
Xylene degradation
Zeatin biosynthesis
alpha-Linolenic acid metabolism
beta-Alanine metabolism
beta-Lactam resistance
p53 signaling pathway
