# Supplementary material for: Diversity and dynamics of bacteria at the Chrysomya megacephala pupal stage revealed by third-generation sequencing
Source: Sci Rep. 2022 Feb 7;12:2006. doi: 10.1038/s41598-022-06311-7 (PMC8821589; doi:10.1038/s41598-022-06311-7)
Supplement: Supplementary file 2 — Supplementary Table S2. [file 41598_2022_6311_MOESM2_ESM.xls]

## Sheet: Sheet1
Title	Diversity and dynamics of bacteria at the Chrysomya megacephala pupal stage revealed by third-generation sequencing
Authors	Wang Xu
Authors	Yu Wang
Authors	Yinghui Wang
Authors	Yanan Zhang
Authors	Jiangfeng Wang
TableS2: List of bacteria identified at the species level at the Chrysomya megacephala pupal stage
Bacteria
Acinetobacter_guillouiae
Acinetobacter_lwoffii
Acinetobacter_xiamenensis
Akkermansia_muciniphila
Alcaligenes_faecalis
Alistipes_finegoldii
Alistipes_putredinis
Alistipes_shahii
Bacillus_megaterium
Bacteroides_caccae
Bacteroides_cellulosilyticus
Bacteroides_coprocola
Bacteroides_coprophilus
Bacteroides_coprosuis
Bacteroides_dorei
Bacteroides_eggerthii
Bacteroides_fragilis
Bacteroides_massiliensis
Bacteroides_ovatus
Bacteroides_pectinophilus
Bacteroides_plebeius
Bacteroides_stercoris
Bacteroides_thetaiotaomicron
Bacteroides_uniformis
Bacteroides_vulgatus
Barnesiella_intestinihominis
Bifidobacterium_adolescentis
Bifidobacterium_pseudocatenulatum
Bilophila_wadsworthia
Blautia_obeum
Brochothrix_thermosphacta
Butyricicoccus_sp
Carnobacterium_divergens
Clostridiales_bacterium_FK041
Clostridium_bolteae
Clostridium_leptum
Clostridium_uliginosum
Coprobacter_secundus
Dialister_sp
Dialister_succinatiphilus
Empedobacter_falsenii
Enterobacter_cloacae
Erysipelothrix_rhusiopathiae
Escherichia_coli
Eubacterium_eligens
Eubacterium_rectale
Eubacterium_siraeum
Eubacterium_ventriosum
Faecalibacterium_prausnitzii
Fermentimonas_caenicola
Flavonifractor_plautii
Fusicatenibacter_saccharivorans
Fusobacterium_mortiferum
Fusobacterium_varium
Haemophilus_parainfluenzae
Ignatzschineria_indica
Lachnoclostridium_edouardi
Lachnospira_pectinoschiza
Lactococcus_piscium
Leuconostoc_gelidum
Lysinibacillus_saudimassiliensis
Megamonas_funiformis
Morganella_morganii
Myroides_phaeus
Oblitimonas_alkaliphila
Odoribacter_splanchnicus
Oscillibacter_sp
Parabacteroides_distasonis
Parabacteroides_merdae
Paraprevotella_clara
Peptoniphilus_stercorisuis
Peptostreptococcus_russellii
Phascolarctobacterium_faecium
Prevotella_copri
Proteus_vulgaris
Providencia_burhodogranariea
Pseudomonas_weihenstephanensis
Romboutsia_ilealis
Roseburia_hominis
Roseburia_inulinivorans
Ruminococcus_torques_ATCC_27756
Savagea_faecisuis
Segetibacter_aerophilus
Streptococcus_alactolyticus
Streptococcus_salivarius
Sutterellaceae_bacterium
Vagococcus_fluvialis
Vagococcus_humatus
Vagococcus_lutrae
Vagococcus_teuberi
Vitreoscilla_sp
Wohlfahrtiimonas_populi
Wolbachia_endosymbiont
swine_manure_bacterium_37-5
uncultured_bacterium_f_Anaerolineaceae
uncultured_bacterium_f_Family_XI
uncultured_bacterium_f_Lachnospiraceae
uncultured_bacterium_f_Muribaculaceae
uncultured_bacterium_f_Planococcaceae
uncultured_bacterium_g_Alloprevotella
uncultured_bacterium_g_Bacteroides
uncultured_bacterium_g_CAG-352
uncultured_bacterium_g_CHKCI001
uncultured_bacterium_g_Christensenellaceae_R-7_group
uncultured_bacterium_g_Erysipelothrix
uncultured_bacterium_g_Erysipelotrichaceae_UCG-003
uncultured_bacterium_g_Faecalibacterium
uncultured_bacterium_g_Gallicola
uncultured_bacterium_g_Helcococcus
uncultured_bacterium_g_Lachnoclostridium
uncultured_bacterium_g_Lachnospira
uncultured_bacterium_g_Lachnospiraceae_ND3007_group
uncultured_bacterium_g_Lachnospiraceae_NK4A136_group
uncultured_bacterium_g_Lachnospiraceae_UCG-003
uncultured_bacterium_g_Paenalcaligenes
uncultured_bacterium_g_Peptoniphilus
uncultured_bacterium_g_Ruminococcaceae_NK4A214_group
uncultured_bacterium_g_Ruminococcaceae_UCG-002
uncultured_bacterium_g_Ruminococcaceae_UCG-003
uncultured_bacterium_g_Ruminococcaceae_UCG-005
uncultured_bacterium_g_Ruminococcaceae_UCG-014
uncultured_bacterium_g_Savagea
uncultured_bacterium_g_Subdoligranulum
uncultured_bacterium_g_Sutterella
uncultured_bacterium_g_Tissierella
uncultured_bacterium_g_Tyzzerella
uncultured_bacterium_g_[Eubacterium]_coprostanoligenes_group
uncultured_bacterium_g_[Eubacterium]_ruminantium_group
uncultured_bacterium_o_Chloroplast
uncultured_bacterium_o_Mollicutes_RF39
